# Supplementary material for: Diversity in trap color and height increases species richness of bark and woodboring beetles detected in multiple funnel traps
Source: PLoS One. 2025 May 8;20(5):e0322412. doi: 10.1371/journal.pone.0322412 (PMC12061410; doi:10.1371/journal.pone.0322412)
Supplement: Table S3 — (XLSX) [file pone.0322412.s003.xlsx]

## Sheet: Table S3
Table S3. Total catch of bark and woodboring beetles (Buprestidae, Cerambcyidae, Disteniidae, Curculionidae: Scolytinae)
in black (Blk), green (Grn), or purple (Pur) Fluon-treated multiple funnel traps set in the canopy or understory of mixed hardwood-conifer
forest stands in Georgia, USA (GA), Jilin province, China (JI), New Brunswick, Canada (NB), and Białowieża, Poland (PO) in summer of 2015.
The number of replicates per trap height-color combination was 9 in GA and 8 in the other three sites.
Family/Subfamily/Tribe	Species		Canopy			Understory				Cochran's Q
		Site	Blk	Grn	Pur	Blk	Grn	Pur	Total	Q	P
Buprestidae
Agrilinae
Agrilini	Agrilus angustulus (Illiger)	PO	0	24	9	0	0	0	33	26.2	<0.001
	Agrilus biguttatus (Fabricius)	PO	0	3	2	1	0	0	6	8.5	0.127
	Agrilus bilineatus (Weber)	GA	0	40	1	3	1	5	50	21.6	<0.001
	Agrilus convexicollis Redtenbacher	PO	0	3	0	0	1	0	4	-	-
	Agrilus cyaneoniger Saunders	JI	0	3	8	3	0	2	16	7.7	0.172
	Agrilus euonymi Toyama	JI	0	1	0	1	5	0	7	8.9	0.113
	Agrilus juglandis Knull	NB	0	1	0	0	0	0	1	-	-
	Agrilus laticornis (Illiger)	PO	1	302	0	0	0	1	304	33.6	<0.001
	Agrilus masculinus Horn	NB	1	29	1	0	13	0	44	16.8	0.005
	Agrilus obscuricollis Kiesenwetter	PO	0	26	1	0	0	0	27	24.7	<0.001
	Agrilus olivicolor Kiesenwetter	PO	0	10	0	0	13	0	23	23	<0.001
	Agrilus peregrinus Kiesenwetter	JI	0	0	0	0	1	1	2	-	-
	Agrilus planipennis Fairmaire	JI	0	2	0	0	0	1	3	-	-
	Agrilus putillus Say	NB	7	27	1	0	54	0	89	7.6	0.18
	Agrilus ribbei Kiesenwetter	JI	0	0	10	0	0	0	10	-	-
	Agrilus sibericus Obenberger	JI	0	10	0	0	2	0	12	20.2	0.001
	Agrilus smaragdinus Solsky	JI	0	8	2	2	0	1	13	8.9	0.18
	Agrilus sp.	GA	1	22	0	1	11	1	36	25.6	<0.001
	Agrilus sulcicollis Lacordaire	PO	1	35	347	0	1	0	384	30.7	<0.001
	Agrilus suvorovi Obenburger	PO	0	1	0	0	0	0	1	-	-
	Agrilus viduus Kerremans	JI	0	0	0	0	1	0	1	-	-
Coraebini	Coraebus aequalipennis Fairmaire*	JI	0	1	0	0	1	0	2	-	-
	Trachys minutus (L.)	PO	0	21	0	0	0	0	21	30	<0.001
Tracheini	Brachys aerosus (Melsheimer)	NB	3	37	1	4	11	0	56	8.2	0.147
	Brachys aeruginosus Gory	GA	0	2	0	0	0	0	2	-	-
	Brachys ovatus (Weber)	GA	0	49	1	0	0	0	50	34.3	<0.001
Buprestinae
Actenodini	Actenodes acornis (Say)	GA	1	0	0	0	0	0	1	-	-
Anthaxini	Anthaxia cyanella Gory	GA	1	0	0	0	0	0	1	-	-
	Anthaxia quercata (Fabricius)	GA	0	2	1	0	0	0	3	-	-
Buprestini	Buprestis rufipes Olivier	GA	1	1	0	1	0	0	3	-	-
Chrysobothrini	Chrysobothris affinis (Fabricius)	PO	0	0	3	0	0	0	3	-	-
	Chrysobothris chrysoela (Illiger)	GA	0	0	0	1	0	0	1	-	-
	Chrysobothris femorata (Olivier)	GA	0	0	7	0	0	2	9	-	-
	Chrysobothris scitulla Gory	GA	0	1	5	0	0	1	7	8.2	0.146
	Chrysobothris sexsignata (Say)	GA	0	1	1	0	0	2	4	-	-
Phrixiini	Spectralia gracilipes (Melsheimer)	GA	6	1	3	1	0	1	12	7.6	0.18
Chrysochroinae
Chrysochroini	Taxania camprestris (Say)	GA	0	0	1	0	0	0	1	-	-
Dicercini	Dicerca alni (L.)	PO	0	0	1	0	0	0	1	-	-
Dicercini	Dicerca asperata (Laporte & Gory)	GA	6	1	14	0	0	0	21	25.2	<0.001
Dicercini	Dicerca divaricata (Say)	NB	1	1	12	4	0	4	22	12.1	0.033
Dicercini	Dicerca lurida (Fabricius)	GA	3	2	6	29	0	28	68	24.3	<0.001
Poecilonotini	Lamprodila virgata Motschulssky	JI	1	0	8	2	0	1	12	10.6	0.059
Polycestinae
Ptosimini	Ptosima gibbicollis (Say)	GA	0	0	0	0	2	0	2	-	-
Cerambycidae
Cerambycinae
Anaglyptini	Anaglyptus colobotheoides Bates	JI	8	2	8	18	7	13	56	4.12	0.533
	Cyrtophorus verrucosus (Olivier)	GA	2	1	3	9	9	22	46	8.2	0.146
	C. verrucosus	NB	1	4	4	4	10	5	28	3.7	0.589
	Microclytus compressicollis (Castelneau & Gory)	NB	1	0	0	0	0	0	1	-	-
	Tilloclytus germinatus (Haldeman)	GA	1	0	2	0	1	0	4	-	-
Bothriospilini	Knulliana cincta (Drury)	GA	2	9	1	2	0	0	14	9.8	0.08
Callichromini	Chloridolum sieversi (Ganglbauer)	JI	11	8	4	1	2	0	26	10.83	0.055
Callidiini	Callidium aeneum (DeGeer)	PO	1	3	0	0	0	1	5	8.9	0.113
	Oupyrrhidium cinnabarinum (Blessig)	JI	15	3	4	2	2	1	27	1.73	0.884
	Phymatodes alni (L.)	PO	8	4	8	1	1	1	23	7.4	0.193
	Phymatodes amoenus (Say)	NB	0	2	1	0	1	1	5	-	-
	Phymatodes n. sp.	NB	0	0	0	0	1	0	1	-	-
	Phymatodes testaceus (L.)	PO	86	32	117	54	14	62	365	-	-
	Pyrrhidium sanguineum (L.)	PO	1	2	2	2	0	2	9	2.7	0.747
	Ropalopus macropus (Germar)	PO	6	13	10	18	7	10	64	3.4	0.645
	Ropalopus speciosus Plavilstshikov	JI	1	2	5	2	0	0	10	12.38	0.03
Clytini	Chlorophorus diadema (Motschulsky)	JI	1	0	1	0	0	0	2	-	-
	Chlorophorus herbsti (Brahm)	PO	1	0	0	0	0	0	1	-	-
	Chlorophorus motschulskyi (Ganglbauer)	JI	4	8	7	12	15	14	60	6.13	0.294
	Chlorophorus simillimus (Kraatz)	JI	0	1	2	1	0	3	7	6.61	0.251
	Chlorophorus tohokensis Hayashi	JI	1	1	2	0	0	1	5	-	-
	Clytoleptus albofasciatus Laporte and Gory)	GA	0	0	0	1	0	0	1	-	-
	Clytus arietis (L.)	PO	10	7	5	6	3	3	34	2.1	0.829
	Clytus marginicollis Laporte & Gory	GA	1	0	0	1	5	4	11	8.2	0.144
	C. marginicollis	NB	0	0	2	0	0	0	2	-	-
	Clytus ruricola (Olivier)	GA	0	4	0	0	6	5	15	10.8	0.055
	C. ruricola	NB	2	2	8	8	12	2	34	7.6	0.177
	Clytus tropicus (Panzer)	PO	21	11	46	7	0	0	85	28.4	<0.001
	Cyrtoclytus capra (Germar)	JI	6	4	12	22	18	33	95	13.75	0.017
	Glycobius speciosus (Say)	NB	3	4	0	5	3	6	21	4.6	0.472
	Neoclytus acuminatus (Fabricius)	GA	57	44	34	400	249	327	1111	-	-
	N. acuminatus	NB	12	18	8	6	1	29	74	5.6	0.348
	Neoclytus jouteli Davis	GA	15	45	16	1	0	0	77	31.5	<0.001
	Neoclytus mucronatus (Fabricius)	GA	431	257	378	1245	624	1154	4089	-	-
	Neoclytus scutellaris (Olivier)	GA	1100	976	1080	1705	810	1258	6929	-	-
	Plagionotus arcuatus (L.)	PO	1	0	0	0	0	0	1	-	-
	Plagionotus detritus (L.)	PO	451	189	367	104	41	97	1249	-	-
	Plagionotus pulcher (Blessig)	JI	1620	808	1420	1330	468	1266	6912	-	-
	Rhabdoclytus acutivittis (Kraatz)	JI	7	5	12	21	1	15	61	12.7	0.027
	Xylotrechus altaicus (Gebler)	JI	0	0	1	0	0	0	1	-	-
	Xylotrechus antilope (Schoenherr)	PO	295	202	324	4	19	27	871	21.7	<0.001
	Xylotrechus clarinus Bates	JI	16	12	15	38	12	45	138	9.4	0.093
	Xylotrechus colonus (Fabricius)	GA	13	14	10	103	57	94	291	16.3	0.006
	X. colonus	NB	1	2	2	1	0	2	8	3.1	0.677
	Xylotrechus cuneipennis (Kraatz)	JI	13	6	10	7	4	7	47	6.2	0.287
	Xylotrechus ibex (Gebler)	PO	0	1	0	0	0	0	1	-	-
	Xylotrechus pyrrhoderus Bates	JI	1	0	2	2	3	1	9	4.7	0.452
	Xylotrechus rusticus (L.)	PO	1	0	0	0	0	0	1	-	-
	Xylotrechus sagittatus (Germar)	GA	1	0	0	0	0	0	1	-	-
Curiini	Curius dentatus Newman	GA	0	1	0	3	1	3	8	6.3	0.278
Eburini	Eburia quadrigeminata (Say)	GA	1	3	11	0	2	0	17	3.7	0.594
Elaphidiini	Aneflomorpha subpubescens LeConte	GA	0	0	0	0	2	0	2	-	-
	Anelaphus parallelus (Newman)	GA	6	10	9	0	3	5	33	10.3	0.067
	A. parallelus	NB	2	1	0	1	1	0	5	-	-
	Anelaphus pumilus (Newman)	GA	37	79	69	28	50	57	320	-	-
	Anelaphus villosus (Fabricius)	GA	8	10	25	3	13	4	63	12.9	0.024
	Elaphidion mucronatum (Say)	GA	4	9	7	24	26	40	110	20.4	0.001
	Enaphalodes atomarius (Drury)	GA	0	1	1	3	6	1	12	7.7	0.172
	Parelaphidion aspersum (Haldeman)	GA	13	21	23	5	6	1	69	17.9	0.003
	Psyrassa unicolor (Randall)	GA	0	1	1	0	0	0	2	-	-
	Stenosphenus notatus (Olivier)	GA	0	0	0	0	1	0	1	-	-
Hesperophanini	Hesperophanes guerryi (Pic)	JI	1	1	0	0	0	0	2	-	-
	Trichophorus campestris (Faldermann)	JI	0	0	1	0	1	1	3	-	-
Methiini	Tessaropa tenuipes (Haldeman)	GA	0	0	0	3	0	2	5	-	-
Molorchini	Glaphyra kojimai (Matsushita)	JI	0	0	0	0	0	1	1	-	-
	Molorchus bimaculatus Say	NB	0	1	0	2	16	5	24	15.7	0.008
	Molorchus minor (L.)	PO	3	11	0	1	3	2	20	18.1	0.003
	Molorchus umbellatarum (Schreber)	PO	0	0	1	0	7	0	8	-	-
Obriini	Obrium brunneum (Fabricius)	PO	0	0	0	0	1	7	8	-	-
	Obrium maculatum (Olivier)	GA	25	50	45	26	42	23	211	2	0.849
	Obrium rufulum Gahan	NB	1	1	1	0	0	0	3	-	-
Piezocerini	Heterachtes quadrimaculatus Haldeman	GA	2	5	5	42	17	10	81	15	0.01
Smodicini	Smodicum cucujiforme (Say)	GA	0	1	1	0	0	0	2	-	-
Tillomorphini	Euderces picipes (Fabricius)	GA	16	32	21	37	65	22	193	1.1	0.955
	Euderces pini (Olivier)	GA	1	5	3	2	0	1	12	5.2	0.388
Trachyderini	Ancylocera bicolor (Olivier)	GA	0	3	1	0	1	0	5	5	0.416
Lamiinae
Acanthocinini	Astyleiopus variegatus (Haldeman)	NB	2	1	1	0	0	0	4	-	-
	Astylopsis macula (Say)	NB	14	21	24	30	33	23	145	-	-
	Graphisurus despectus (LeConte)	GA	0	3	4	0	5	4	16	7.8	0.17
	Graphisurus fasciatus (DeGeer)	GA	28	25	14	76	58	50	251	-	-
	Hyperplatys aspera (Say)	GA	0	0	0	0	1	0	1	-	-
	H. aspera	NB	0	2	0	0	0	1	3	-	-
	Hyperplatys femoralis Haldeman	GA	1	2	2	0	1	2	8	3.1	0.677
	Hyperplatys maculata Haldeman	NB	9	8	19	5	33	32	106	10.5	0.062
	Leiopus albivittis Kraatz	JI	0	1	0	0	0	0	1	-	-
	Leiopus taeniatus (Gmelin)	PO	15	11	33	13	10	7	89	2.6	0.76
	Leiopus nebulosus (L.)	PO	5	10	16	14	18	11	74	4.2	0.523
	Leiopus stillatus (Bates)	JI	1	0	0	1	0	0	2	-	-
	Leptostylopsis planidorsus (LeConte)	GA	0	3	1	0	9	0	13	5	0.416
	Leptostylus asperatus (Haldeman)	GA	8	3	7	7	19	5	49	6.5	0.257
	Lepturges angulatus (LeConte)	GA	0	0	1	5	3	4	13	7	0.224
	Lepturges confluens (Haledeman)	GA	11	6	9	6	5	7	44	5.5	0.482
	Sternidius mimecticus (Casey)	GA	0	2	1	2	1	1	7	2.6	0.765
	Sternidius misellus (LeConte)	GA	0	1	0	0	0	0	1	-	-
	Sternidius rusticus (LeConte)	NB	8	11	3	0	5	1	28	12.1	0.034
	Sternidius variegatus (Haldeman)	GA	2	0	2	1	2	1	8	2.3	0.805
	Styloleptus biustus (LeConte)	GA	12	57	35	15	17	10	146	10	0.075
	Urgleptes facetus (Say)	GA	3	4	4	1	2	2	16	4.1	0.536
	Urgleptus querci (Fitch)	NB	8	6	7	0	6	6	33	10.5	0.063
	Urgleptus signatus (LeConte)	NB	7	7	7	2	2	0	25	12.5	0.029
Acanthoderini	Aegomorphus clavipes (Schrank)	PO	2	3	1	0	0	0	6	-	-
	Aegomorphus modestus (Gyllenhal)	GA	16	14	18	6	15	8	77	3.7	0.589
	A. modestus	NB	1	0	1	0	0	1	3	-	-
	Aegomorphus quadrigibbus (Say)	GA	6	9	4	49	30	36	134	18.3	0.003
Apodasyini	Rhopaloscelis unifasciatus Blessig	JI	1	1	0	0	3	0	5	-	-
Apomecynini	Asaperda stenostola Kraatz	JI	0	1	0	0	0	0	1	-	-
Ceroplesini	Moechotypa diphysis (Pascoe)	JI	4	2	5	2	2	0	15	6.29	0.278
Desmiphorini	Anaesthetis testacea (Fabricius)	PO	0	0	2	0	0	0	2	-	-
	Oplosia cinerea (Mulsant)	PO	0	1	2	2	1	3	9	5	0.416
	Oplosia suvorovi Pic	JI	11	5	6	3	5	11	41	2.1	0.835
	Psenocerus supernotatus LeConte	GA	0	0	0	3	4	3	10	12.5	0.029
	P. supernotatus	NB	7	10	5	5	6	19	52	5.3	0.377
	Eupogonius pauper LeConte	GA	0	0	0	1	2	0	3	-	-
Dorcaschematini	Dorchaschema cinereum (Olivier)	GA	0	1	2	0	0	1	4	-	-
Mesosini	Mesosa curculionoides (L.)	PO	0	1	3	0	0	0	4	-	-
	Mesosa hirsuta Bates	JI	0	1	0	0	0	0	1	-	-
	Mesosa myops (Dalman)	JI	117	29	134	132	28	97	537	-	-
Monochamini	Goes pulverulenta (Haldeman)	GA	0	0	0	1	0	0	1	-	-
	Goes tesselata (Haldeman)	GA	0	0	0	2	0	0	2	-	-
	Monochamus guttulatus Gressitt	JI	0	0	1	2	0	1	4	-	-
	Monochamus scutellatus (Say)	NB	0	0	0	1	0	0	1	-	-
	Monochamus saltuarius (Gebler)	JI	5	1	1	4	0	4	15	4.23	0.517
	Monochamus sartor urussovi Fischer Von Waldheim	JI	0	0	0	1	0	0	1	-	-
Parmenini	Ataxia crypta (Say)	GA	0	0	0	0	0	1	1	-	-
Pogonocherini	Ecyrus dasycerus (Say)	GA	53	80	40	30	47	40	290	-	-
	Pogonocherus hispidulus (Piller & Mitterpacher)	PO	0	2	3	0	1	0	6	5.8	0.326
	Pogonocherus hispidus (L.)	PO	0	2	0	0	0	1	3	-	-
	Pogonocherus penicillatus LeConte	NB	1	0	0	0	0	1	2	-	-
Pteropliini	Pterolophia granulata (Motschulsky)	JI	0	1	0	0	0	0	1	-	-
Saperdini	Saperda candida Fabricius	NB	0	1	0	0	0	0	1	-	-
	Saperda discoidea Fabricius	GA	0	1	0	0	1	0	2	-	-
	Saperda imitans Felt & Joutel	NB	3	0	0	0	0	1	4	-	-
	Saperda interrupta Gebler	JI	1	2	0	0	0	0	3	-	-
	Saperda lateralis Fabricius	GA	0	8	2	6	21	0	37	19.2	0.002
	Saperda puncticollis Say	GA	0	1	0	0	0	0	1	-	-
	Saperda scalaris (L.)	PO	1	9	9	0	0	0	19	20.1	0.001
	Saperda subobliterata Pic	JI	0	1	0	0	0	0	1	-	-
	Saperda tridentata (Olivier)	NB	1	0	0	0	0	0	1	-	-
	Eumecocera impustulata (Motshulsky)	JI	0	1	3	5	1	1	11	14.4	0.013
	Eutetrapha metallescens (Motschulsky)	JI	4	5	1	2	0	8	20	6	0.306
	Eutetrapha sedecimpunctata Motschulsky	JI	0	4	0	0	1	0	5	-	-
	Menesia flavotecta Heyden	JI	0	0	1	0	1	0	2	-	-
	Menesia sulphurata Gebler	JI	1	0	0	0	0	0	1	-	-
Tetropini	Tetrops praeusta† (L.)	NB	0	4	0	0	18	20	42	12.5	0.029
	T. praeusta	PO	0	1	0	0	2	0	3	-	-
	Tetrops starkii (Chevrolat)	PO	0	2	0	0	0	0	2	-	-
Lepturinae
Lepturini	Alosterna tabacicolor (DeGeer)	PO	0	0	0	2	31	0	33	27.6	<0.001
	Analeptura lineola (Say)	GA	0	0	0	0	2	0	2	-	-
	Anastrangalia sequensi (Reitter)	JI	1	0	1	0	1	1	4	-	-
	Anoplodera rufipes (Schaller)	PO	0	2	1	0	0	0	3	-	-
	Anoplodera sexguttata (Fabricius)	PO	1	0	0	2	7	1	11	12.2	0.032
	Anoplodera sp.	JI	0	0	0	1	0	0	1	-	-
	Anoploderomorpha cyanea Ohbayashi	JI	0	0	2	0	0	1	3	-	-
	Bellamira scalaris (Say)	GA	3	0	1	18	2	11	35	22.1	<0.001
	Corymbia succedanea Kojima & Hayashi	JI	0	0	0	1	0	1	2	-	-
	Grammoptera abdominalis (Stephens)	PO	1	32	9	0	1	0	43	18.8	0.002
	Grammoptera haematites (Newman)	GA	0	1	0	0	0	0	1	-	-
	Grammoptera ruficornis (Fabricius)	PO	0	4	0	1	1	0	6	15	0.01
	Grammoptera subargentata (Kirby)	NB	0	1	0	0	0	0	1	-	-
	Grammoptera ustulata (Schaller)	PO	1	34	2	1	0	0	38	22.2	<0.001
	Leptura aethiops Poda	JI	1	0	1	0	0	0	2	-	-
	Leptura annularis Fabricius	PO	0	0	0	2	2	3	7	6.3	0.278
	L. annularis	JI	0	0	0	2	1	5	8	8	0.156
	Leptura duodecimguttata Fabricius	JI	0	0	0	0	0	1	1	-	-
	Leptura quadrifasciata L.	PO	0	0	0	0	0	1	1	-	-
	Leptura thoracica (Creutzer)	JI	5	4	4	4	1	8	26	4.29	0.507
	L. thoracica	PO	1	0	0	0	0	0	1	-	-
	Metacmaeops vittata (Swederus)	GA	1	3	0	0	3	0	7	6	0.306
	Pachytodes cerambyciformis (Schrank)	PO	0	0	0	0	1	0	1	-	-
	Rutpela maculata (Poda von Neuhaus)	PO	0	1	0	0	0	0	1	-	-
	Stictoleptura canadensis (Olivier)	NB	0	0	1	0	1	0	2	-	-
	Stictoleptura maculicornis (DeGeer)	PO	0	0	2	0	0	1	3	-	-
	Strangalepta abbreviata (Germar)	NB	0	0	0	2	2	0	4	-	-
	Strangalia attenuata (L.)	PO	3	3	1	0	0	0	7	11.2	0.047
	Strangalia bicolor (Swederus)	GA	0	0	0	1	1	0	2	-	-
	Strangalia famelica (Newman)	GA	0	2	2	0	2	0	6	-	-
	Strangalia luteicornis (Fabricius)	GA	0	0	1	1	5	1	8	6.4	0.267
	Trachysida mutabilis (Newman)	NB	0	1	0	2	2	0	5	-	-
	Trigonarthris proxima (Say)	GA	0	0	0	0	0	1	1	-	-
	T. proxima	NB	0	0	0	0	2	0	2	-	-
	Typocerus lugubris (Say)	GA	0	1	0	1	0	1	3	-	-
	Typocerus velutinus (Newman)	GA	0	0	0	0	2	0	2	-	-
	Typocerus zebra (Olivier)	GA	0	1	0	0	0	0	1	-	-
Oxymirini	Oxymirus cursor (L.)	PO	0	0	0	0	0	3	3	-	-
Rhagiini	Brachyta bifasciata (Olivier)	JI	0	0	0	0	1	0	1	-	-
	Centrodera decolorata (Harris)	NB	1	3	2	1	1	0	8	2.7	0.74
	Cortodera femorata (Fabricius)	PO	1	19	2	0	1	1	24	10.9	0.052
	Dinoptera collaris (L.)	PO	0	0	0	0	4	1	5	-	-
	Dinoptera minuta (Gebler)	JI	0	0	1	0	0	1	2	-	-
	Gaurotes cyanipennis (Say)	GA	0	0	0	0	1	2	3	-	-
	G. cyanipennis	NB	1	1	0	1	4	1	8	4.4	0.494
	Gaurotes virginea thalassina Schrank	JI	4	1	11	10	1	4	31	12.69	0.026
	Gaurotes ussuriensis Blessig	JI	46	13	33	117	11	57	277	13.53	0.019
	Pachyta quadrimaculata (L.)	PO	0	0	1	0	0	0	1	-	-
	Pidonia similes Kraatz	JI	1	3	3	18	4	10	39	3.81	0.577
	Pidonia vibex (Newman)	NB	0	7	3	2	24	0	36	14.4	0.013
	Pidonia yamato Hayashi & Mizuno	JI	2	2	0	1	0	1	6	3.7	0.594
	Pseudosieversia japonica Ohbayashi	JI	0	4	3	1	0	1	9	3.7	0.594
	Pseudosiversia rufa (Kraatz)	JI	1	0	0	0	0	0	1	-	-
	Rhagium inquisitor (L.)	PO	0	1	0	0	0	0	1	-	-
	Rhagium mordax (DeGeer)	PO	3	7	3	16	4	30	63	7.4	0.194
	Rhagium sycophanta (Schrank)	PO	0	0	1	0	0	1	2	-	-
	Stenocorus amurensis (Kraatz)	JI	0	1	3	2	0	0	6	5	0.416
	Stenocorus meridianus (L.)	PO	0	1	0	0	0	0	1	-	-
Sachalinobiini	Sachalinobia koltzei (Heyden)	JI	0	0	0	0	0	1	1	-	-
Necydalinae
Necydalini	Necydalis pennata Lewis	JI	0	0	0	4	0	0	4	-	-
Parandrinae
Parandrini	Neandra brunnea (Fabricius)	GA	0	0	0	0	0	1	1	-	-
Prioninae
Malladonini	Malladon dasytomus (Say)	GA	2	1	2	2	0	1	8	3.4	0.639
Prionini	Orthosoma brunneum (Forster)	GA	5	1	0	8	6	7	27	9.5	0.09
	Prionus imbricornis (L.)	GA	0	0	0	0	1	1	2	-	-
	Prionus insularis Motschulsky	JI	2	2	8	38	18	30	98	16.9	0.005
Solenopterini	Sphenostethus taslei (Buquet)	GA	20	0	23	2	0	3	48	28.2	<0.001
Spondylidinae
Asemini	Arhopalus rusticus (L.)	JI	1	1	1	4	1	1	9	0.76	0.98
	Asemum striatum (L.)	JI	0	0	0	1	0	0	1	-	-
	Spondylis buprestoides (L.)	PO	0	0	0	2	0	1	3	-	-
	Tetropium castaneum (L.)	PO	0	0	1	13	9	19	42	21.2	<0.001
	T. castaneum	JI	0	0	0	2	0	1	3	-	-
	Tetropium cinnamopterum Kirby	NB	0	0	1	0	0	0	1	-	-
Spondylidini	Tetropium fuscum (Fabricius)	PO	5	2	2	201	21	424	655	22.2	<0.001
Disteniidae
Disteniinae
Distenini	Distenia gracilis (Blessig)	JI	0	0	1	2	1	1	5	-	-
	Elytrimitatrix undata (Fabricius)	GA	4	0	2	7	3	4	20	5.6	0.347
Curculionidae
Scolytinae
Corthylini	Corthylus columbianus Hopkins	GA	0	0	0	1	0	1	2	-	-
	Gnathotrichus materiarius (Fitch)	NB	1	0	0	0	0	0	1	-	-
	G. materiarius	GA	0	0	0	1	0	0	1	-	-
	Monarthrum fasciatum (Say)	GA	0	0	1	2	2	0	5	6.3	0.278
	Monarthrum mali (Fitch)	GA	11	4	3	9	14	8	49	4	0.549
	Pityophthorus lichtensteinii (Ratzeburg)	PO	0	1	0	0	0	0	1	-	-
	Pityophthorus morosovi Spessivtsev	PO	0	1	0	0	0	0	1	-	-
	Pityophthorus pityographus (Ratzeburg)	PO	0	1	2	0	0	0	3	-	-
	Pityophthorus sp.	GA	3	2	1	1	2	2	11	1.2	0.949
	Pseudopityophthorus asperulus (LeConte)	GA	6	1	2	0	2	1	12	-	-
	Pseudopityophthorus pruinosus (Eichhoff)	GA	1	0	0	0	0	0	1	-	-
Cryphalini	Hypothenemus californicus Hopkins	GA	2	2	1	1	1	1	8	0.9	0.973
	Hypothenemus crudiae (Panzer)	GA	0	0	1	1	4	2	8	-	-
	Hypothenemus dissimilis (Zimmermann)	GA	1	2	10	4	1	5	23	4.8	0.443
	Hypothenemus eruditus Westwood	GA	1	2	2	3	6	6	20	1.3	0.932
	Hypothenemus interstitialis (Hopkins)	GA	0	0	0	0	0	3	3	-	-
	Hypothenemus miles (LeConte)	GA	0	0	0	0	1	1	2	-	-
	Hypothenemus rotundicollis (Eichhoff)	GA	1	0	0	1	0	1	3	-	-
	Hypothenemus sp.	GA	17	5	13	15	15	31	96	6.2	0.292
Crypturgini	Crypturgus alutaceus Schwarz	GA	0	0	0	0	1	0	1	-	-
	Crypturgus cinereus (Herbst)	PO	89	25	27	3	5	8	157	7.4	0.192
	Crypturgus hispidulus C.G.Thomson	PO	0	0	0	2	0	5	7	-	-
	Crypturgus pusillus (Gyllenhal)	GA	0	0	1	0	0	0	1	-	-
	Crypturgus subcribrosus Eggers	PO	1	1	1	5	1	3	12	3.1	0.681
Dryocoetini	Dryocoetes affaber (Mannerheim)	NB	1	0	0	2	1	0	4	-	-
	Dryocoetes alni (Georg.)	PO	0	0	0	1	1	2	4	-	-
	Dryocoetes autographus (Ratzeburg)	NB	2	0	1	3	7	4	17	3.6	0.603
	D. autographus	PO	0	0	0	0	0	2	2	-	-
	Dryocoetes hectographus Reitter	JI	0	0	0	0	0	1	1	-	-
	Dryocoetes villosus (Fabricius)	PO	0	0	0	2	1	1	4	-	-
Hylastini	Hylastes opacus†	NB	0	0	0	0	0	1	1	-	-
	Hylastes sp.	JI	0	0	0	0	1	0	1	-	-
Hylesinini	Cnesinus strigicollis LeConte	GA	1	0	0	0	0	0	1	-	-
	Hylesinus aculeatus (Say)	NB	23	15	35	27	18	11	129	2.8	0.734
	Hylesinus crenatus (Fabricius)	PO	4	0	8	0	1	0	13	10.5	0.063
	Hylesinus varius (Fabricius)	PO	0	1	0	0	0	0	1	-	-
Hylurgini	Dendroctonus rufipennis (Kirby)	NB	2	0	0	0	1	0	3	-	-
	Hylurgopinus rufipes (Eichhoff)	NB	1	0	0	2	3	0	6	-	-
Ipini	Ips avulsus (Eichhoff)	GA	0	0	2	0	0	0	2	-	-
	Ips grandicollis (Eichhoff)	GA	0	0	0	2	0	0	2	-	-
	Ips pini (Say)	NB	0	0	0	1	0	0	1	-	-
	Ips typographus (L.)	PO	18	21	11	7	23	20	100	5.4	0.368
	Orthotomicus caelatus (Eichhoff)	GA	0	0	1	0	0	0	1	-	-
	O. caelatus	NB	1	2	0	0	0	0	3	-	-
	Pityogenes chalcographus (L.)	PO	2	0	4	0	0	0	6	11.5	0.042
Micracidini	Hylocurus rudis (LeConte)	GA	60	41	87	21	11	23	243	11	0.051
	Micracisella nanula (LeConte)	GA	0	1	0	0	1	0	2	-	-
	Micracisella sp.	GA	0	0	0	0	3	0	3	-	-
Phloeosinini	Chramesus chapuisii LeConte	GA	0	0	0	0	0	1	1	-	-
	Phloeosinus canadensis Swaine	NB	0	0	0	1	0	1	2	-	-
Phloeotribini	Phloeotribus frontalis (Olivier)	GA	0	0	0	1	0	0	1	-	-
	Phloeotribus liminaris (Harris)	NB	7	5	7	5	27	40	91	8.6	0.128
	Phloeotribus spinulosus (Rey)	PO	0	0	0	0	1	0	1	-	-
Polygraphini	Polygraphus poligraphus (L.)	PO	1	0	1	0	1	1	4	-	-
	Polygraphus rufipennis (Kirby)	NB	2	7	2	8	3	3	25	3.3	0.649
Scolytini	Scolytus carpini (Ratzeburg)	PO	7	0	8	0	0	0	15	17.8	0.003
	Scolytus intricatus (Ratzeburg)	PO	15	1	164	0	0	0	180	8.6	0.127
	Scolytus piceae (Swaine)	NB	1	0	0	0	0	0	1	-	-
	Scolytus ratzeburgii Janson	PO	0	0	2	0	0	0	2	-	-
	Scolytus rugolosus† (P.W.J. Müller)	NB	4	4	1	39	24	21	93	18.4	0.002
	Scolytus semenovi (Spessivtsev)	JI	1	0	0	0	0	0	1	-	-
Scolytoplatypodini	Scolytoplatypus tycon Blandford	JI	75	199	62	198	320	415	1269	8.03	0.155
Xyleborini	Ambrosiodmus obliquus (LeConte)	GA	0	2	2	1	1	5	11	4.7	0.451
	Ambrosiodmus rubricollis (Eichhoff)	GA	0	0	0	2	0	0	2	-	-
	Ambrosiophilus atratus Eichhoff	GA	0	0	0	13	8	10	31	24.5	<0.001
	Anisandrus dispar (Fabr.)	JI	1	0	0	0	4	3	8	-	-
	A. dispar	PO	6	6	1	91	160	117	381	28.9	<0.001
	Anisandrus maiche Stark	JI	4	5	6	6	6	3	30	2.5	0.777
	Anisandrus obesus LeConte	NB	0	0	1	0	3	2	6	5.8	0.326
	Anisandrus sayi (Hopkins)	GA	0	1	0	2	1	0	4	-	-
	A. sayi	NB	124	177	235	109	193	145	983	-	-
	Cnestus mutilatus (Blandford)	GA	385	532	523	82	94	76	1692	-	-
	Cyclorhipidion bodoanum (Reitter)	GA	26	22	53	26	9	14	150	9.2	0.101
	Dryoxylon onoharaense (Murayama)	GA	14	10	9	77	58	83	251	3.1	0.687
	Euwallacea validus† (Eichhoff)	GA	2	0	1	9	7	5	24	3.8	0.572
	Pseudothysanoes dislocatus (Blackman)	GA	8	18	8	3	18	12	67	5.5	0.353
	Trischidias atomus (Hopkins)	GA	0	1	2	0	1	0	4	-	-
	Xyleborinus attenuatus (Blandford)	JI	0	0	0	0	1	0	1	-	-
	X. attenuatus†	NB	0	0	0	3	0	5	8	11.5	0.042
	Xyleborinus saxesenii† (Ratzeburg)	GA	16	6	9	63	52	58	204	14.4	0.013
	X. saxesenii†	NB	2	1	0	6	5	4	18	6.4	0.272
	X. saxesenii	PO	69	26	61	17	14	16	203	5	0.416
	Xyleborus affinis Eichhoff	GA	0	0	0	2	1	0	3	-	-
	Xyleborus bispinatus Eichhoff	GA	0	0	0	4	6	10	20	15.3	0.009
	Xyleborus celsus Eichhoff	GA	1	0	2	3	0	1	7	4	0.549
	Xyleborus ferrugineus (Fabr.)	GA	2	0	0	5	5	10	22	11.76	0.038
	Xyleborus gracilis (Eichhoff)	GA	0	0	2	2	1	3	8	4.7	0.494
	Xyleborus monographus (Fabr.)	PO	55	29	302	16	2	16	420	11.4	0.044
	Xyleborus seriatus Blandford	JI	0	0	0	0	1	0	1	-	-
	Xyleborus xylographus (Say)	GA	1	0	0	0	0	0	1	-	-
	Xylosandrus crassiusculus† (Motschulsky)	GA	49	29	36	485	250	309	1158	-	-
	Xylosandrus germanus† (Blandford)	GA	3	0	0	1	1	2	7	5	0.416
	X. germanus	JI	0	2	0	1	3	1	7	-	-
	X. germanus†	PO	4	3	0	80	56	67	210	30.6	<0.001
Xyloterini	Indocryphalus aceris (Niisima)	JI	0	0	0	2	1	0	3	-	-
	Trypodendron domesticum (L.)	PO	0	0	1	1	1	1	4	-	-
	Trypodendron lineatum (Olivier)	PO	0	1	0	2	32	20	55	24.3	<0.001
	Trypodendron signatum (Fabr.)	PO	1	1	0	9	15	15	41	23.6	<0.001
	Trypodendron sp.	JI	0	0	0	1	0	0	1	-	-
	Xyloterinus politus (Say)	GA	0	0	0	2	0	3	5	10.6	0.06
	X. politus	NB	5	0	2	9	0	5	21	8.6	0.128
Cochran's Q tests whether the proportionof traps that captured at least one specimen of a given species (i.e., detection rate) was independent of trap height-trap color combination.
P values in bold font significant at P ≤ 0.05
† denotes species that are not native to the continent in which they were detected.
* first report of Coraebus aequalipennis from Jilin Province, China.
