# Supplementary material for: Diversity in trap color and height increases species richness of bark and woodboring beetles detected in multiple funnel traps
Source: PLoS One. 2025 May 8;20(5):e0322412. doi: 10.1371/journal.pone.0322412 (PMC12061410; doi:10.1371/journal.pone.0322412)
Supplement: Table S5 — (XLSX) [file pone.0322412.s005.xlsx]

## Sheet: Table S5
Table S5. Results of generalized linear models testing for the effects of trap height, trap color and their interaction on mean (± SE) season catch per trap of species of bark and woodboring beetles in black, green, or purple multiple-funnel traps placed in the canopy (Can)
or understory (Und) of trees in mixed deciduous/coniferous forests in 2015 in Georgia,USA (GA), Jilin, China (JI), New Brunswick, Canada (NB), and Białowieża, Poland (PO).
			Canopy									Understory									Generalized linear model
Family/Subfamily/Tribe			black			green			purple			black			green			purple			Height				Color				Color x Height			best fit*
	Species	Site	mean	SE		mean	SE		mean	SE		mean	SE		mean	SE		mean	SE		F	df	P	trend	F	df	P	trend1	F	df	P
Cerambycidae
Cerambycinae
Callidiini	Phymatodes testaceus (L.)	PO	10.8	1.92	a	4	1.51	bc	14.6	2.25	a	6.75	1.54	ab	1.75	0.53	c	7.75	3.09	ab	13.6	1,35	<0.001	Can	18.8	2,35	<0.001	Ba,Pa,Gb	0.03	2,35	0.97	nb
Clytini	Neoclytus acuminatus (Fabricius)	GA	6.33	1.04	c	4.67	0.85	c	3.67	0.71	c	39.7	6.26	a	25.1	4.21	b	32.4	5.69	ab	317	1,40	<0.001	Und	6.65	2,40	0.003	Ba,Pb,Gb	1.73	2,40	0.191	nb
	Neoclytus mucronatus (Fabricius)	GA	47.88	6.75	bc	25.67	5.32	d	38	6.3	c	125.1	13.23	a	58.78	10.75	b	117.33	15.39	a	189	1,40	<0.001	Und	39	2,40	<0.001	Ba,Pa,Gb	1.52	2,40	0.23	nb
	Neoclytus scutellaris (Olivier)	GA	122.22	12.1	ab	97.89	13.75	bc	109.56	11.32	b	172.11	20.12	a	74.56	11.58	c	125.22	13.12	ab	0.1	1,40	0.752		18	2,40	<0.001	Ba,Pa,Gb	5.29	2,40	0.009	nb
	Plagionotus detritus (L.)	PO	56.4	6.2	a	23.6	5.68	b	45.9	7.98	a	13	2	b	5.13	1.37	c	12.1	1.48	b	108	1,35	<0.001	Can	16.1	2,35	<0.001	Ba,Pa,Gb	0.28	2,35	0.76	nb
	Plagionotus pulcher (Blessig)	JI	203	24.3	a	101	17.7	bc	178	34.9	a	166	16.3	ab	58.5	7.5	c	158	22.2	ab	6.83	1,35	0.01	Can	26.1	2,35	<0.001	Ba,Pa,Gb	1.24	2,35	0.3	nb
Elaphidiini	Anelaphus pumilus (Newman)	GA	4.11	0.82	ab	8.67	2.67	a	7.33	1.66	ab	2.67	0.71	b	5.22	2.2	ab	5.89	1.5	ab	4.87	1,40	0.033	Can	3.84	2,40	0.03	Ga,Pa,Bb	0.26	2,40	0.769	nb
Lamiinae
Acanthocinini	Astylopsis macula (Say)	NB	1.75	0.59		2.63	0.82		3	0.76		3.75	1.11		4.13	1.66		2.88	0.9		2.86	1,35	0.1		0.33	2,35	0.72		1.23	2,35	0.3	nb
	Graphisurus fasciatus (DeGeer)	GA	3.11	0.51	bcd	2.78	0.97	dc	1.56	0.41	d	7.22	1.96	a	5.78	0.98	ab	5.11	1.09	abc	37.6	1,40	<0.001	Und	3.75	2,40	0.032	Ba,Gab,Pb	0.71	2,40	0.497	P
Mesosini	Mesosa myops (Dalman)	JI	13.5	3.59	a	3.63	1.51	b	16.8	2.72	a	16.5	2.67	a	3.5	0.87	b	12.1	2.42	a	0.03	1,35	0.87		29.9	2,35	<0.001	Ba,Pa,Gb	1.63	2,35	0.21	nb
Pogonocherini	Ecyrus dasycerus (Say)	GA	5.89	0.68	ab	8.11	1.87	a	4.22	0.85	b	3.33	0.53	b	4.67	0.76	ab	3.89	0.82	b	10	1,40	0.003	Can	4.45	2,40	0.018	Ga,Pab,Bb	1.49	2,40	0.238	P
Curculionidae
Scolytinae
Xyleborini	Anisandrus sayi (Hopkins)	NB	15.5	4.19		22.1	4.24		29.4	13.6		13.6	3.09		24.1	7.74		18.1	2.8		0.55	1.35	0.46		2	2,35	0.15		0.2	2,35	0.82	nb
	Cnestus mutilatus (Blandford)	GA	42.77	7.27	a	59.11	13.43	a	58.11	8.59	a	9.11	2.16	b	10.44	2.23	b	8.44	1.69	b	123	1,40	<0.001	Can	0.57	2,40	0.567		0.34	2,40	0.713	nb
	Xylosandrus crassiusculus (Motschulsky)	GA	5.44	1.27	b	3.22	1.24	b	4	0.76	b	53.9	18.4	a	27.8	4.82	a	34.3	5.15	a	203	1,40	<0.001	Und	4.45	2,40	0.018	BaPabGb	0.09	2,40	0.918	nb
*Data were analysed by generalized linear models and distribution (Poisson (P), negative binomial (nb), or Gaussian (G) with best fit was determined by lowest value of AICc.
1 Within species, means followed by different letters differed significantly, Tukey-Kramer's test on least square means, α = 0.05. The trend columns show the trap height and trap colors with greatest catch in bold font, when differences were significant.
